# Supplementary material for: Food Waste-Assisted Metal Extraction from Printed Circuit Boards: The Aspergillus niger Route
Source: Microorganisms. 2021 Apr 22;9(5):895. doi: 10.3390/microorganisms9050895 (PMC8143491; doi:10.3390/microorganisms9050895)
Supplement: Supplementary file 1 [file microorganisms-09-00895-s001.zip]

Archive with 1 entries (1 files):
- microorganisms-1189795-supplementary.pdf
